# Supplementary material for: Synthesis and Antifungal Activity of Fmoc-Protected 1,2,4-Triazolyl-α-Amino Acids and Their Dipeptides Against Aspergillus Species
Source: Biomolecules. 2025 Jan 4;15(1):61. doi: 10.3390/biom15010061 (PMC11762334; doi:10.3390/biom15010061)
Supplement: Supplementary file 1 [file biomolecules-15-00061-s001.zip]

Archive with 1 entries (1 files):
- biomolecules-3357339-supplementary.pdf
